# Supplementary material for: On the Precipice of Extinction: Genetic Data in the Conservation Management of In Situ and Ex Situ Collections of the Critically Endangered Muehlenbeckia tuggeranong (Tuggeranong Lignum)
Source: Plants (Basel). 2025 Jun 12;14(12):1812. doi: 10.3390/plants14121812 (PMC12197067; doi:10.3390/plants14121812)
Supplement: Supplementary file 1 [file plants-14-01812-s001.zip]

Archive with 1 entries (1 files):
- plants-3629541-supplementary.pdf
